# Supplementary material for: Physicochemical and Functional Characterization of Pearl Millet-Based Probiotic Beverage for Antiaging Potential in Caenorhabditis elegans
Source: Foods. 2025 Oct 10;14(20):3460. doi: 10.3390/foods14203460 (PMC12562646; doi:10.3390/foods14203460)
Supplement: Supplementary file 1 [file foods-14-03460-s001.zip]

Archive with 1 entries (1 files):
- foods-3881191-supplementary.pdf
